# Supplementary material for: Acetazolamide per os in Decompensated Chronic Heart Failure: Randomized Multicenter Trial ORION-A
Source: J Clin Med. 2025 Sep 16;14(18):6517. doi: 10.3390/jcm14186517 (PMC12470467; doi:10.3390/jcm14186517)
Supplement: Supplementary file 1 [file jcm-14-06517-s001.zip]

Archive with 1 entries (1 files):
- jcm-3869330-supplementary.pdf
